# Supplementary material for: Low c-Met expression levels are prognostic for and predict the benefits of temozolomide chemotherapy in malignant gliomas
Source: Sci Rep. 2016 Feb 16;6:21141. doi: 10.1038/srep21141 (PMC4754763; doi:10.1038/srep21141)
Supplement: Supplementary dataset 1 [file srep21141-s2.xls]

## Sheet: IHC IV
ID	PFS	Censor	OS	Censor	MET	radiotherapy	chemotherapy	Histology	WHO grade
1	89	1	155	1	0	1	0	pGBM	4
2	387	1	387	1	1	1	1	pGBM	4
3	1494	0	1950	0	1	1	1	pGBM	4
4	121	1	121	1	0	1	0	pGBM	4
5	407	1	407	1	1	1	1	pGBM	4
6	223	1	223	1	0	1	0	pGBM	4
7	304	1	393	1	1	1	1	pGBM	4
8	882	0	882	0	1	1	1	pGBM	4
9	152	1	169	1	1	1	0	pGBM	4
10	154	1	228	1	1	1	1	pGBM	4
11	210	1	414	1	1	1	1	pGBM	4
12	1055	1	1177	1	0	1	1	pGBM	4
13	152	1	377	1	1	1	1	pGBM	4
14	1062	1	1262	1	0	1	1	pGBM	4
15	694	1	694	1	1	1	1	pGBM	4
16	296	1	358	1	1	1	1	pGBM	4
17	56	1	343	1	1	1	0	pGBM	4
18	940	0	2255	0	0	1	1	pGBM	4
19	328	1	450	1	0	0	0	pGBM	4
20	179	1	462	1	1	1	1	pGBM	4
21	142	1	142	1	1	0	0	pGBM	4
22	321	1	397	1	0	1	0	pGBM	4
23	432	1	486	1	0	1	1	pGBM	4
24	292	1	292	1	0	1	1	pGBM	4
25	222	1	314	1	1	1	1	pGBM	4
26	272	1	287	1	0	1	0	pGBM	4
27	1558	1	1741	1	0	1	1	pGBM	4
28	172	1	273	1	0	1	1	pGBM	4
29	216	1	386	1	1	1	1	pGBM	4
30	382	1	382	1	1	0	0	pGBM	4
31	610	0	610	0	1	1	1	pGBM	4
32	405	1	571	1	0	1	1	pGBM	4
33	826	1	826	1	0	#N/A	1	pGBM	4
34	33	1	33	1	0	0	0	pGBM	4
35	135	1	385	1	0	1	0	pGBM	4
36	65	1	338	1	1	1	0	pGBM	4
37	131	1	320	1	1	0	0	pGBM	4
38	584	1	657	1	1	1	1	pGBM	4
39	122	1	398	1	1	1	1	pGBM	4
40	179	1	179	1	0	#N/A	#N/A	pGBM	4
41	98	1	98	1	1	#N/A	#N/A	pGBM	4
42	183	0	183	0	1	1	1	pGBM	4
43	108	1	198	1	1	0	0	pGBM	4
44	148	1	969	1	1	1	0	pGBM	4
45	664	1	1045	1	1	1	0	pGBM	4
46	1342	1	1555	1	0	1	1	pGBM	4
47	107	1	225	1	1	0	0	pGBM	4
48	625	1	809	1	1	1	1	pGBM	4
49	302	1	412	1	0	1	1	pGBM	4
50	239	1	403	1	1	1	0	pGBM	4
51	271	1	271	1	1	1	1	pGBM	4
52	1011	1	1074	1	0	1	1	pGBM	4
53	1347	0	1511	0	0	1	1	pGBM	4
54	290	1	295	1	1	0	0	pGBM	4
55	105	1	136	1	0	1	0	pGBM	4
56	487	1	563	1	0	1	0	pGBM	4
57	116	1	138	1	1	1	0	pGBM	4
58	406	1	439	1	1	1	1	pGBM	4
59	824	1	1441	0	0	1	1	pGBM	4
60	317	1	413	1	1	1	1	pGBM	4
61	77	1	257	1	0	1	0	pGBM	4
62	495	0	561	0	1	1	0	pGBM	4
63	657	1	946	1	1	1	1	pGBM	4
64	459	1	551	1	1	1	1	pGBM	4
65	452	1	773	1	1	0	1	pGBM	4
66	242	1	242	1	1	1	1	pGBM	4
67	1449	0	1463	0	1	1	1	pGBM	4
68	278	1	733	1	0	1	1	pGBM	4
69	274	1	381	1	0	1	1	pGBM	4
70	236	1	325	1	1	1	1	pGBM	4
71	460	0	512	0	0	1	1	pGBM	4
72	454	0	1371	0	0	1	1	pGBM	4
73	402	1	494	1	1	0	1	pGBM	4
74	1006	0	1339	0	1	1	0	pGBM	4
75	314	1	363	1	0	1	0	pGBM	4
76	147	1	147	1	1	0	0	pGBM	4
77	78	1	639	1	1	1	0	pGBM	4
78	252	1	372	1	1	1	1	pGBM	4
79	202	0	1311	0	0	1	1	pGBM	4
80	128	1	376	1	1	1	1	pGBM	4
81	157	1	263	1	1	1	0	pGBM	4
82	901	0	1289	0	0	1	1	pGBM	4
83	688	0	688	0	1	1	0	pGBM	4
84	593	1	714	1	1	1	1	pGBM	4
85	195	1	348	1	1	1	0	pGBM	4
86	1070	0	1282	0	0	1	1	pGBM	4
87	403	1	584	1	1	1	1	pGBM	4
88	669	0	669	0	1	1	1	pGBM	4
89	329	1	420	1	0	1	1	pGBM	4
90	617	1	660	1	0	0	1	pGBM	4
91	27	1	27	1	1	0	0	pGBM	4
92	409	1	470	1	1	1	0	pGBM	4
93	261	1	687	1	0	1	0	pGBM	4
94	392	1	447	1	1	1	0	pGBM	4
95	292	1	396	1	1	1	0	pGBM	4
96	447	1	970	1	1	1	1	pGBM	4
97	1019	1	1198	0	1	1	1	pGBM	4
98	803	0	1259	0	1	1	0	pGBM	4
99	67	1	67	1	1	1	0	pGBM	4
100	147	1	255	1	0	1	0	pGBM	4
101	71	1	175	1	1	1	0	pGBM	4
102	255	1	289	1	1	1	0	pGBM	4
103	161	1	345	1	1	1	0	pGBM	4
104	497	1	681	1	1	1	1	pGBM	4
105	502	0	614	0	0	1	1	pGBM	4
106	217	1	309	1	1	1	1	pGBM	4
107	281	1	432	1	0	1	1	pGBM	4
108	154	1	234	1	1	1	1	pGBM	4
109	145	0	204	0	0	1	1	pGBM	4
110	564	0	564	0	0	0	0	pGBM	4
111	387	1	387	1	1	1	0	pGBM	4
112	159	1	159	1	1	#N/A	#N/A	pGBM	4
113	492	1	863	1	1	0	1	pGBM	4
114	193	1	193	1	1	#N/A	#N/A	pGBM	4
115	177	1	177	1	1	#N/A	#N/A	pGBM	4
116	869	0	968	0	0	#N/A	#N/A	pGBM	4
117	192	1	345	1	1	1	1	pGBM	4
118	91	1	109	1	0	1	0	pGBM	4
119	75	1	164	1	1	1	0	pGBM	4
120	681	1	681	1	1	#N/A	#N/A	pGBM	4
121	762	0	890	0	1	0	0	pGBM	4
122	716	0	875	0	0	1	1	pGBM	4
123	730	0	829	0	1	#N/A	#N/A	pGBM	4
124	621	1	681	0	0	1	1	pGBM	4
125	554	0	645	0	1	1	1	pGBM	4
126	156	1	347	1	1	1	1	pGBM	4
127	591	1	595	0	0	1	1	pGBM	4
128	279	1	369	1	1	#N/A	#N/A	pGBM	4
129	180	1	333	1	0	#N/A	#N/A	pGBM	4
130	84	1	84	1	1	1	1	pGBM	4
131	56	1	270	1	1	#N/A	#N/A	pGBM	4
132	86	1	86	1	1	#N/A	#N/A	pGBM	4
133	164	1	164	1	0	1	1	pGBM	4
134	111	1	157	1	0	1	0	pGBM	4
135	124	0	143	0	1	1	1	pGBM	4
136	476	0	602	0	1	1	1	pGBM	4
137	766	0	864	0	0	1	1	pGBM	4
138	428	0	560	0	0	1	1	pGBM	4
139	153	0	371	0	0	1	1	pGBM	4
140	179	1	179	1	1	1	1	pGBM	4
141	460	0	460	0	0	1	1	pGBM	4
142	203	1	248	1	0	1	1	pGBM	4
143	29	1	59	1	0	0	1	pGBM	4
144	327	0	400	0	0	1	1	pGBM	4
145	342	1	411	1	0	1	1	pGBM	4
146	313	0	398	0	1	1	1	pGBM	4
147	246	1	391	0	0	#N/A	1	pGBM	4
148	252	0	345	0	0	1	1	pGBM	4
149	183	0	337	0	0	0	0	pGBM	4
150	255	0	318	0	1	1	1	pGBM	4
151	196	0	279	0	1	1	1	pGBM	4
152	222	0	254	0	0	1	1	pGBM	4
153	185	0	247	0	1	1	1	pGBM	4
154	208	0	240	0	0	1	1	pGBM	4
155	238	0	240	0	1	1	1	pGBM	4
156	252	0	252	0	1	1	1	pGBM	4
157	147	0	240	0	0	1	1	pGBM	4
158	207	1	240	0	1	1	1	pGBM	4
159	147	0	242	0	0	1	1	pGBM	4
160	175	0	175	0	1	0	#N/A	pGBM	4
161	183	1	183	1	1	0	0	pGBM	4
162	101	1	101	1	1	1	1	pGBM	4
163	170	0	200	0	1	1	1	pGBM	4
164	174	0	196	0	1	1	1	pGBM	4
165	181	0	210	0	0	1	1	pGBM	4
166	176	0	189	0	1	1	1	pGBM	4
167	55	1	172	1	0	0	0	pGBM	4
168	48	1	59	1	1	0	1	pGBM	4
169	174	0	174	0	0	1	0	pGBM	4
170	333	1	423	1	1	1	1	pGBM	4
171	93	1	233	1	1	1	0	pGBM	4
172	92	1	215	1	1	1	0	pGBM	4
173	570	1	661	1	1	1	0	pGBM	4
174	668	1	873	0	1	1	1	pGBM	4
175	608	1	766	1	0	1	1	pGBM	4

## Sheet: IHC III
ID	PFS	Censor	OS	Censor	MET	radiotherapy	chemotherapy	Histology	WHO grade
1	82	1	312	1	1	1	1	AA	3
2	69	1	191	1	1	0	1	AA	3
3	1058	1	1208	1	1	1	0	AA	3
4	116	1	116	1	1	0	0	AA	3
5	180	1	300	1	1	0	1	AA	3
6	1058	1	1208	1	1	1	0	AA	3
7	1109	1	1321	1	1	0	0	AA	3
8	1437	1	1560	1	1	1	1	AA	3
9	119	0	168	0	1	1	0	AA	3
10	737	1	952	1	1	1	1	AA	3
11	354	1	476	1	1	1	1	AA	3
12	196	0	#N/A	#N/A	1	1	1	AA	3
13	1426	0	1920	0	1	0	0	AO	3
14	352	1	460	1	1	1	1	AO	3
15	904	1	2304	1	1	1	0	AO	3
16	2409	0	2409	0	1	1	1	AO	3
17	184	1	567	1	1	1	0	AO	3
18	2257	0	2257	0	1	1	1	AO	3
19	506	1	677	1	1	1	1	AO	3
20	2116	0	2116	0	0	1	1	AO	3
21	1507	1	1507	1	0	1	0	AO	3
22	2014	0	2014	0	0	1	1	AO	3
23	2014	0	2014	0	1	1	1	AO	3
24	101	1	285	1	1	1	0	AO	3
25	613	1	613	1	1	1	1	AO	3
26	947	1	1884	0	1	1	1	AO	3
27	1872	0	1872	0	0	1	1	AO	3
28	1770	0	1770	0	0	#N/A	#N/A	AO	3
29	1806	0	1806	0	0	#N/A	#N/A	AO	3
30	358	1	923	1	1	#N/A	#N/A	AO	3
31	137	1	137	1	0	#N/A	#N/A	AO	3
32	1029	0	1136	0	0	#N/A	#N/A	AO	3
33	153	1	436	1	1	1	1	AO	3
34	29	1	29	1	1	1	1	AOA	3
35	470	1	784	1	0	1	1	AO	3
36	825	0	825	0	0	1	1	AO	3
37	510	0	510	0	0	0	1	AO	3
38	481	0	481	0	0	1	1	AO	3
39	476	0	476	0	1	1	1	AO	3
40	2111	0	2111	0	0	1	1	AO	3
41	340	1	551	1	1	#N/A	#N/A	AO	3
42	1103	0	1103	0	1	1	0	AO	3
43	337	0	538	0	0	1	1	AOA	3
44	192	1	1121	1	1	1	1	AOA	3
45	122	1	122	1	0	0	0	AOA	3
46	2227	0	2227	0	0	0	1	AOA	3
47	130	1	354	1	0	1	1	AOA	3
48	349	1	435	1	1	1	1	AOA	3
49	1928	0	1928	0	1	1	0	AOA	3
50	269	0	336	0	1	1	1	AOA	3
51	1871	0	1871	0	1	1	1	AOA	3
52	270	1	331	1	1	1	1	AOA	3
53	1233	0	1233	0	0	1	1	AOA	3
54	966	0	1016	0	1	#N/A	#N/A	AOA	3
55	459	0	459	0	1	#N/A	#N/A	AOA	3
56	109	1	261	1	0	1	0	AOA	3
57	746	1	837	1	1	1	0	AOA	3
58	1304	0	1304	0	0	1	0	AOA	3
59	313	1	313	1	0	1	0	AOA	3
60	243	0	856	0	1	0	1	AOA	3
61	147	1	221	1	1	0	1	AOA	3
62	498	1	679	1	0	1	1	AA	3
63	181	1	181	1	0	0	0	AA	3
64	431	1	553	1	0	1	1	AA	3
65	242	1	454	1	0	1	0	AA	3
66	1701	1	2156	1	0	0	0	AA	3
67	366	1	366	1	1	1	1	AA	3
68	2605	0	2605	0	0	1	0	AA	3
69	49	1	171	1	0	1	0	AA	3
70	258	1	258	1	1	1	1	AA	3
71	1589	1	1924	1	0	1	0	AA	3
72	1181	0	1838	0	1	0	0	AA	3
73	1609	0	1759	0	0	1	0	AA	3
74	332	1	609	1	1	1	1	AA	3
75	1424	1	1638	1	1	1	1	AA	3
76	993	1	1450	1	1	1	0	AA	3
77	302	1	530	1	0	1	0	AA	3
78	102	1	180	1	1	1	1	AA	3
79	925	0	925	0	1	1	1	AO	3
80	357	1	512	1	0	1	1	AA	3
81	158	1	358	1	1	1	1	AA	3
82	724	1	936	1	1	1	1	AA	3
83	328	1	328	1	1	0	1	AA	3
84	1958	0	1958	0	0	1	1	AA	3
85	1226	0	1226	0	0	0	#N/A	AA	3
86	1329	1	1513	1	0	#N/A	#N/A	AA	3
87	252	1	252	1	1	1	0	AA	3
88	77	1	169	1	1	#N/A	#N/A	AA	3
89	367	1	367	1	1	#N/A	#N/A	AA	3
90	308	1	412	1	1	0	0	AA	3
91	663	1	753	1	1	0	0	AA	3
92	416	1	791	0	1	0	1	AA	3
93	786	0	786	0	0	1	1	AA	3
94	239	1	239	1	1	1	1	AA	3
95	330	1	422	1	0	1	1	AA	3
96	34	1	97	1	1	0	1	AA	3
97	297	1	359	1	0	1	1	AOA	3
98	1726	0	1889	0	0	1	0	AOA	3
99	442	1	442	1	0	1	0	AOA	3
100	340	1	2735	0	1	1	1	AOA	3
101	195	0	1840	0	0	#N/A	#N/A	AOA	3
102	1942	1	2424	1	1	1	1	AOA	3
103	138	1	490	1	1	1	0	AOA	3
104	649	0	649	0	1	#N/A	#N/A	AOA	3
105	2457	0	2457	0	1	1	1	AOA	3
106	294	1	371	1	1	1	1	AOA	3
107	1314	1	1314	1	1	1	1	AOA	3
108	1780	0	1827	0	0	1	0	AOA	3
109	1619	0	2034	0	0	#N/A	#N/A	AOA	3
110	108	1	419	1	1	1	1	AOA	3
111	2280	0	2280	0	1	1	1	AOA	3
112	718	1	1008	1	0	#N/A	#N/A	AOA	3
113	548	1	742	1	1	1	1	AOA	3
114	2214	0	2214	0	0	1	1	AOA	3
115	2010	1	2010	1	1	1	1	AOA	3
116	2037	1	2153	0	1	1	1	AOA	3
117	75	1	75	1	0	0	0	AOA	3
118	156	1	156	1	1	#N/A	#N/A	AOA	3
119	245	1	356	1	0	1	1	AOA	3
120	1252	1	1374	1	1	1	1	AOA	3
121	126	1	134	1	1	1	0	AOA	3
122	430	1	614	1	1	1	1	AOA	3
123	144	1	290	1	1	1	0	AOA	3
124	1593	1	1654	1	0	1	1	AOA	3
125	642	1	1618	1	0	1	1	AOA	3
126	1658	1	1667	0	0	#N/A	#N/A	AOA	3
127	180	0	180	0	0	#N/A	#N/A	AOA	3
128	180	0	180	0	0	#N/A	#N/A	AOA	3
129	1592	0	1592	0	0	#N/A	#N/A	AOA	3
130	375	1	559	1	0	#N/A	#N/A	AOA	3
131	160	1	252	1	1	#N/A	#N/A	AOA	3
132	371	0	1008	0	1	#N/A	#N/A	AOA	3
133	1081	0	1081	0	0	#N/A	#N/A	AOA	3
134	920	1	920	1	0	#N/A	#N/A	AOA	3
135	1227	0	1227	0	1	0	0	AOA	3
136	465	0	560	0	0	1	1	AOA	3
137	465	1	710	1	1	1	1	AOA	3
138	863	0	863	0	0	1	1	AOA	3
139	361	1	436	1	1	1	1	AOA	3
140	800	0	800	0	1	1	1	AOA	3
141	340	1	446	1	1	#N/A	不详	AOA	3
142	737	0	737	0	1	1	1	AOA	3
143	658	0	658	0	1	0	1	AOA	3
144	574	0	574	0	0	1	1	AOA	3
145	538	0	538	0	0	1	1	AOA	3
146	527	0	527	0	1	1	1	AOA	3
147	101	1	202	0	1	1	1	AOA	3
148	371	0	371	0	1	1	1	AOA	3
149	384	0	384	0	0	1	1	AOA	3
150	2212	0	2212	0	0	1	1	AO	3
151	2029	0	2029	0	1	1	1	AO	3
152	862	0	862	0	1	0	1	AO	3
153	383	1	383	1	0	0	0	AO	3
154	1099	1	1099	1	1	#N/A	#N/A	AA	3
155	361	1	514	1	0	1	1	AA	3
156	308	1	386	1	0	1	1	AA	3
157	96	1	124	1	1	#N/A	#N/A	AA	3
158	647	1	779	0	0	1	1	AA	3
159	528	0	528	0	0	1	1	AA	3
160	485	0	587	0	0	0	0	A	3
161	888	1	1130	1	1	1	1	AOA	3
162	290	1	290	1	1	0	0	AOA	3
163	1965	0	1965	0	0	1	1	AOA	3
164	103	1	376	1	0	1	1	AOA	3
165	313	1	418	1	0	1	0	AOA	3
166	1802	0	1802	0	0	#N/A	#N/A	AOA	3
167	1607	0	1607	0	1	#N/A	#N/A	AOA	3
168	1598	0	1598	0	1	#N/A	#N/A	AOA	3
169	1573	0	1573	0	0	#N/A	#N/A	AOA	3
170	1560	0	1560	0	1	#N/A	#N/A	AOA	3
171	840	1	893	1	1	#N/A	#N/A	AOA	3
172	332	1	697	1	0	#N/A	#N/A	AOA	3
173	1528	0	1528	0	0	#N/A	#N/A	AOA	3
174	37	0	94	0	0	0	1	AOA	3
175	814	0	814	0	1	1	1	AOA	3
176	436	1	436	1	0	1	1	AOA	3
177	156	1	156	1	1	0	0	AOA	3
178	645	0	645	0	0	1	1	AOA	3
179	645	0	645	0	0	0	1	AOA	3

## Sheet: IHC II
Simple ID	MET	OS	Censor	PFS	Censor
1	0	2857	0	2857	0
2	0	2856	0	2856	0
3	0	1983	0	1968	0
4	1	1972	0	1972	0
5	1	1924	0	1924	0
6	1	1527	1	1145	1
7	1	1947	0	1947	0
8	1	2813	0	2813	0
9	0	1103	1	692	1
10	0	2812	0	2812	0
11	0	300	1	300	1
12	1	2799	0	2799	0
13	1	94	1	94	1
14	1	239	1	80	1
15	0	2349	1	2169	1
16	0	1353	0	1353	0
17	1	1901	0	1882	0
18	0	2776	0	2776	0
19	0	2772	0	2772	0
20	0	2771	0	2771	0
21	0	2766	0	2766	0
22	1	1939	1	1786	1
23	1	2457	1	2273	1
24	1	2759	0	2759	0
25	0	604	0	604	0
26	0	623	0	453	0
27	1	240	1	210	1
28	1	662	1	662	1
29	0	860	0	860	0
30	0	2680	0	2647	1
31	0	2748	0	2748	0
32	0	2736	0	2736	0
33	0	92	1	92	1
34	1	2578	1	2427	1
35	0	472	0	472	0
36	0	231	0	231	0
37	1	183	0	183	0
38	0	1855	0	1855	0
39	1	2715	0	2715	0
40	0	2708	0	2708	0
41	0	1533	1	1411	1
42	1	1514	0	1290	0
43	1	2689	0	2689	0
44	0	512	0	475	0
45	0	2678	0	2678	0
46	0	277	1	245	1
47	0	1596	1	331	1
48	0	109	1	109	1
49	0	1208	1	890	1
50	0	2653	0	2653	0
51	1	2651	0	2651	0
52	0	617	1	281	1
53	1	1056	1	906	1
54	1	2639	0	2639	0
55	0	803	0	769	0
56	1	2632	0	2632	0
57	0	1453	0	1107	0
58	1	2662	0	2662	0
59	0	2609	0	2609	0
60	1	170	0	170	0
61	1	2604	0	2604	0
62	1	2596	0	2596	0
63	1	307	1	259	1
64	0	1566	1	919	1
65	1	1037	1	857	1
66	0	372	1	274	1
67	0	2554	0	2554	0
68	0	2553	0	2553	0
69	0	1411	1	1319	1
70	0	618	1	618	1
71	1	2529	0	2529	0
72	1	2529	0	2529	0
73	0	2177	0	2127	0
74	0	2527	0	2527	0
75	0	2522	0	2522	0
76	0	1674	0	1674	0
77	1	1341	0	91	1
78	1	379	1	257	1
79	0	152	0	152	0
80	0	2256	1	2136	1
81	0	377	0	377	0
82	0	377	0	377	0
83	0	2503	0	2503	0
84	0	706	0	704	0
85	1	311	1	311	1
86	1	332	1	332	1
87	0	332	1	332	1
88	1	586	0	477	0
89	1	1299	0	523	0
90	0	2472	0	2472	0
91	0	158	0	139	0
92	1	663	1	373	1
93	1	2458	0	2458	0
94	1	2476	0	2476	0
95	1	2444	0	2444	0
96	0	1374	1	1069	1
97	1	2438	0	2438	0
98	0	132	0	132	0
99	0	1426	1	747	1
100	0	2431	0	2431	0
101	1	529	0	71	0
102	0	1236	0	1236	0
103	0	247	1	170	1
104	1	2410	0	2410	0
105	1	1638	0	1183	0
106	1	1057	1	1057	1
107	0	2403	0	2214	1
108	1	1736	0	357	0
109	0	200	0	175	0
110	0	197	0	151	0
111	1	1215	0	1215	0
112	0	2393	0	2393	0
113	0	1568	0	1568	0
114	0	2199	1	1987	1
115	1	172	0	139	0
116	0	741	1	122	1
117	0	2363	0	2363	0
118	1	2380	0	2380	0
119	0	1689	0	1634	0
120	0	2301	0	2301	0
121	0	2295	0	2295	0
122	1	1681	0	1681	0
123	1	2351	0	2351	0
124	0	393	1	393	1
125	1	1610	1	1610	1
126	0	1783	0	1783	0
127	1	195	0	195	0
128	1	2344	0	2080	1
129	0	2337	0	2337	0
130	0	1955	0	1789	0
131	0	1639	0	1605	0
132	1	169	0	169	0
133	0	167	0	167	0
134	0	1680	0	1680	0
135	0	130	0	130	0
136	1	2233	0	2233	0
137	0	2298	0	2298	0
138	1	2298	0	2298	0
139	0	2223	0	2153	1
140	0	108	0	108	0
141	0	1717	0	1670	0
142	0	1091	1	712	1
143	0	2282	0	2282	0
144	1	1039	1	187	1
145	0	2276	0	2276	0
146	0	2275	0	2275	0
147	0	2275	0	2275	0
148	0	184	0	184	0
149	0	1899	0	1825	0
150	0	1551	1	1001	1
151	0	2256	0	2256	0
152	1	2256	0	2053	1
153	0	2255	0	2255	0
154	0	2248	0	2248	0
155	0	2245	0	2245	0
156	1	1040	0	1040	0
157	0	203	0	203	0
158	0	2228	0	2228	0
159	1	2227	0	2227	0
160	0	2225	0	2225	0
161	1	2220	0	2220	0
162	0	2214	0	2214	0
163	1	1189	1	671	1
164	1	1444	0	1444	0
165	0	2206	0	2206	0
166	0	1320	1	1198	1
167	1	2187	0	2187	0
168	1	2187	0	2187	0
169	0	946	1	765	1
170	0	2063	1	1972	1
171	0	1410	0	659	0
172	1	1410	0	659	0
173	0	2199	0	2199	0
174	0	2199	0	2199	0
175	0	1815	0	1368	0
176	1	1389	0	1389	0
177	0	2178	0	2178	0
178	0	419	1	309	1
179	1	419	1	309	1
180	0	2171	0	2171	0
181	0	1266	1	1266	1
182	1	1266	1	1266	1
183	0	2159	0	2159	0
184	0	1560	0	1560	0
185	1	2158	0	2158	0
186	1	2161	0	2161	0
187	0	2084	0	2084	0
188	0	2078	0	2078	0
189	0	518	0	518	0
190	0	518	0	518	0
191	1	292	0	292	0
192	0	314	0	314	0
193	0	2069	0	2069	0
194	1	2058	0	2058	0
195	1	1520	0	912	0
196	0	2124	0	2124	0
197	1	1489	0	1052	0
198	0	2046	0	2046	0
199	0	2045	0	2045	0
200	0	2030	0	2030	0
201	0	2022	1	2014	1
202	0	2028	0	2028	0
203	1	2037	0	2037	0
204	0	2027	0	2027	0
205	1	2027	0	2027	0
206	1	2023	0	2023	0
207	1	908	0	908	0
208	0	2016	0	2016	0
209	1	2016	0	2016	0
210	0	2014	0	2014	0
211	0	2014	0	2014	0
212	1	2009	0	2009	0
213	1	2077	0	2077	0
214	0	1451	0	1451	0
215	0	1451	0	1451	0
216	1	887	0	887	0
217	1	1995	0	1995	0
218	0	1995	0	1995	0
219	0	1035	1	1035	1
220	1	875	0	875	0
221	0	1987	0	1987	0
222	1	1987	0	1987	0
223	1	1980	0	1980	0
224	0	746	1	426	1
225	0	1971	0	1971	0
226	1	1289	0	1289	0
227	1	1433	0	733	0
228	0	1415	0	1415	0
229	0	1966	0	1966	0
230	0	1959	0	1959	0
231	0	1394	1	1028	1
232	0	1967	0	1967	0
233	1	1953	0	1953	0
234	0	1960	0	1960	0
235	0	1946	0	1946	0
236	1	1944	0	1944	0
237	0	1943	0	1943	0
238	0	1932	0	889	1
239	0	1312	0	244	0
240	1	1133	1	1001	1
241	1	1930	0	1930	0
242	0	1389	0	1085	0
243	1	1918	0	1918	0
244	0	1912	0	1912	0
245	0	1911	0	1911	0
246	0	1375	1	950	1
247	0	564	1	366	1
248	0	1347	0	1347	0
249	1	1118	1	184	1
250	1	1902	0	1902	0
251	0	1903	0	1675	1
252	1	1898	0	1898	0
253	0	1890	0	1890	0
254	0	1870	0	1843	1
255	0	1888	0	1888	0
256	0	1882	0	1882	0
257	0	1881	0	1881	0
258	0	1881	0	1881	0
259	0	1876	0	1876	0
260	1	1874	0	1874	0
261	0	1868	0	1868	0
262	0	1868	0	1868	0
263	1	1868	0	1729	1
264	0	721	1	416	1
265	0	1856	0	1856	0
266	1	730	0	680	0
267	0	1854	0	1854	0
268	1	300	1	178	1
269	0	1849	0	1849	0
270	0	1848	0	1848	0
271	1	1677	1	1526	1
272	0	1841	0	1841	0
273	0	1848	0	1848	0
274	0	1840	0	1840	0
275	0	1132	1	939	1
276	0	1833	0	1833	0
277	0	1825	0	1825	0
278	1	1520	0	770	0
279	1	1827	0	1827	0
280	0	1826	0	1826	0
281	1	157	0	157	0
282	1	1194	1	1007	1
283	1	1814	0	1814	0
284	0	1814	0	1814	0
285	1	785	1	451	1
286	0	1798	0	1698	1
287	0	1507	1	1385	1
288	1	1800	0	1800	0
289	0	1799	0	1799	0
290	1	1798	0	1591	1
291	1	1111	0	1111	0
292	0	1792	0	1792	0
293	1	1791	0	1791	0
294	1	1258	1	939	1
295	0	1784	0	1784	0
296	0	1784	0	1784	0
297	0	1768	0	1768	0
298	0	1779	0	1779	0
299	0	1779	0	1779	0
300	1	1776	0	1630	1
301	0	1078	1	682	1
302	0	1164	1	1164	1
303	0	1133	1	1102	1
304	0	1764	0	1764	0
305	1	1051	1	948	1
306	0	766	1	613	1
307	0	851	1	792	1
308	1	332	1	332	1
309	0	1751	0	1751	0
310	1	1750	0	1750	0
311	0	1059	0	356	0
312	1	1047	1	594	1
313	0	317	0	190	0
314	0	1310	1	365	1
315	1	1252	0	219	0
316	1	1422	0	1006	0
317	0	154	0	154	0
318	0	1724	0	1724	0
319	0	1721	0	1721	0
320	1	587	0	587	0
321	1	1709	0	1709	0
322	1	1198	0	1044	0
323	0	816	1	696	1
324	0	1187	0	420	0
325	1	1176	0	623	0
326	0	1680	0	1680	0
327	1	1675	0	1675	0
328	1	1692	0	1692	0
329	0	1252	1	1221	1
330	0	1163	0	1163	0
331	1	1162	0	728	0
332	1	1155	0	693	0
333	1	1339	0	1177	0
334	0	656	1	564	1
335	0	836	1	836	1
336	0	835	1	774	1
337	0	1156	0	927	0
338	0	1155	0	531	0
339	0	523	0	347	0
340	0	1151	0	921	0
341	1	1145	0	1098	0
342	0	1143	0	479	0
343	0	1142	0	425	0
344	0	1134	0	1134	0
345	0	1297	0	407	0
346	0	1046	0	1046	0
347	1	1118	0	1118	0
348	0	1565	0	1565	0
349	0	1565	0	1565	0
350	0	468	0	352	0
351	1	1016	0	1016	0
352	0	1090	0	246	0
353	0	1011	0	1011	0
354	0	669	1	365	1
355	0	1254	0	1217	0
356	1	1088	0	912	0
357	0	1270	0	1270	0
358	1	1080	0	1056	0
359	1	441	0	52	0
360	0	1075	0	685	0
361	1	1426	0	1414	1
362	0	774	1	652	1
363	0	1068	0	1068	0
364	1	1068	0	1068	0
365	0	1065	0	706	0
366	0	587	0	503	0
367	0	585	0	585	0
368	0	776	0	776	0
369	0	246	1	124	1
370	0	566	0	392	0
371	0	560	0	233	0
372	0	263	1	207	1
373	0	713	0	713	0
374	0	920	0	882	1
375	0	532	0	328	0
376	0	154	1	154	1
377	0	813	0	813	0
378	0	415	0	209	0
379	1	794	0	604	0
380	0	780	0	164	0
381	1	401	0	315	0
382	0	738	0	639	0
383	0	738	0	639	0
384	0	328	0	313	0
385	0	703	0	635	0
386	0	863	0	863	1
387	0	580	0	539	0
388	1	121	1	121	1
389	0	573	0	464	0
390	0	566	0	129	0
391	0	185	0	98	0
392	1	552	0	359	0
393	1	537	0	344	0
394	0	143	0	143	0
395	0	701	0	701	0
396	1	666	0	666	0
397	0	812	0	782	1
398	0	214	1	92	1
399	1	214	1	92	1
400	0	458	0	359	0
401	1	331	0	331	0
402	1	426	0	426	0
403	1	421	0	317	0
404	0	407	0	212	0
405	0	584	0	584	0
406	0	534	0	534	0
407	0	527	0	527	0
408	0	521	0	521	0
409	1	384	0	294	0
410	0	383	0	293	0
411	0	496	0	496	0
412	0	318	0	224	0
413	0	439	0	439	0
414	0	287	0	285	0
415	1	412	0	412	0
416	1	408	0	408	0
417	0	402	0	402	0
418	0	402	0	402	0
419	0	402	0	402	0
420	0	395	0	395	0
421	0	486	0	486	0
422	0	1351	0	1351	0
423	1	482	0	362	0
424	0	1329	0	1329	0
425	1	1325	0	1325	0
426	0	1323	0	1323	0
427	1	297	1	83	1
428	0	1316	0	1316	0
429	0	1048	1	727	1
